# Supplementary material for: Zincbindpredict—Prediction of Zinc Binding Sites in Proteins
Source: Molecules. 2021 Feb 12;26(4):966. doi: 10.3390/molecules26040966 (PMC7918553; doi:10.3390/molecules26040966)
Supplement: Supplementary file 1 [file molecules-26-00966-s001.zip]

Archive with 3 entries (2 files):
- supplementary/
- supplementary/clustering.txt
- supplementary/genomes.zip
