# Supplementary material for: Zincbindpredict—Prediction of Zinc Binding Sites in Proteins
Source: Molecules. 2021 Feb 12;26(4):966. doi: 10.3390/molecules26040966 (PMC7918553; doi:10.3390/molecules26040966)
Supplement: Supplementary file 1 [file molecules-26-00966-s001.zip › supplementary/clustering.txt]

40% similarity
C2H1 286  0.793 0.821 0.807 0.621
C2H2 394  0.952 0.952 0.952 0.898
C3   368  0.947 0.9   0.923 0.839
C3H1 870  0.976 0.901 0.937 0.877
C4   1220 0.976 0.923 0.949 0.895
D1H1 300  0.72  0.6   0.655 0.372
D1H2 422  0.83  0.867 0.848 0.669
E1H1 348  0.583 0.618 0.6   0.201
E1H2 362  0.771 0.692 0.73  0.456
H3   252  0.864 0.792 0.826 0.686

50% similarity
C2H1 326  0.971 0.919 0.944 0.88 
C2H2 480  0.958 0.885 0.92  0.836
C3   406  0.929 0.975 0.951 0.904
C3H1 1050 0.957 0.925 0.941 0.865
C4   1502 0.968 0.932 0.949 0.894
D1H1 304  0.63  0.63  0.63  0.336
D1H2 460  0.884 0.776 0.826 0.659
E1H1 350  0.659 0.879 0.753 0.489
E1H2 400  0.8   0.837 0.818 0.597
H3   288  0.697 0.852 0.767 0.533

60% similarity
C2H1 356  1.0   0.778 0.875 0.753
C2H2 546  0.92  0.885 0.902 0.818
C3   450  0.911 0.788 0.845 0.675
C3H1 1154 0.981 0.898 0.938 0.882
C4   1676 0.971 0.949 0.96  0.917
D1H1 308  0.667 0.69  0.678 0.386
D1H2 498  0.804 0.841 0.822 0.677
E1H1 350  0.605 0.657 0.63  0.229
E1H2 428  0.805 0.825 0.815 0.65 
H3   330  0.812 0.897 0.852 0.729

70% similarity
C2H1 380  0.947 0.818 0.878 0.746
C2H2 612  1.0   0.933 0.966 0.937
C3   488  0.981 0.912 0.945 0.879
C3H1 1236 0.976 0.931 0.953 0.904
C4   1810 0.947 0.962 0.954 0.906
D1H1 310  0.607 0.607 0.607 0.284
D1H2 516  0.732 0.872 0.796 0.608
E1H1 350  0.759 0.579 0.657 0.364
E1H2 450  0.744 0.842 0.79  0.624
H3   350  0.818 0.871 0.844 0.714

80% similarity
C2H1 408  0.906 0.744 0.817 0.69 
C2H2 722  0.932 0.919 0.925 0.848
C3   524  0.921 0.778 0.843 0.749
C3H1 1372 0.992 0.921 0.955 0.915
C4   1934 0.953 0.953 0.953 0.907
D1H1 312  0.733 0.733 0.733 0.491
D1H2 528  0.771 0.755 0.763 0.563
E1H1 352  0.538 0.636 0.583 0.163
E1H2 468  0.776 0.844 0.809 0.62 
H3   366  0.756 0.912 0.827 0.663

90% similarity
C2H1 428  0.956 0.896 0.925 0.838
C2H2 828  0.934 0.977 0.955 0.904
C3   542  0.962 0.81  0.879 0.757
C3H1 1500 0.987 0.949 0.968 0.934
C4   2082 0.972 0.963 0.968 0.933
D1H1 316  0.75  0.7   0.724 0.497
D1H2 542  0.873 0.8   0.835 0.654
E1H1 364  0.5   0.548 0.523 0.142
E1H2 476  0.872 0.872 0.872 0.75 
H3   390  0.917 0.846 0.88  0.772

100% similarity
C2H1 622  0.968 0.909 0.937 0.874
C2H2 1188 0.952 0.945 0.949 0.89 
C3   700  0.941 0.81  0.871 0.739
C3H1 2390 0.983 0.959 0.971 0.942
C4   3224 0.985 0.955 0.97  0.938
D1H1 382  0.707 0.806 0.753 0.513
D1H2 778  0.9   0.9   0.9   0.819
E1H1 424  0.543 0.758 0.633 0.346
E1H2 800  0.845 0.909 0.876 0.785
H3   1006 0.928 0.972 0.949 0.892
